# Supplementary material for: PEMT rs7946 Polymorphism and Sex Modify the Effect of Adequate Dietary Choline Intake on the Risk of Hepatic Steatosis in Older Patients with Metabolic Disorders
Source: Nutrients. 2023 Jul 19;15(14):3211. doi: 10.3390/nu15143211 (PMC10383596; doi:10.3390/nu15143211)
Supplement: Supplementary file 1 [file nutrients-15-03211-s001.zip]

Archive with 1 entries (1 files):
- nutrients-2491279-supplementary.pdf
